# Supplementary material for: Cyphoderus (Cyphoderidae) as a major component of collembolan cave fauna in Thailand, with description of two new species
Source: Zookeys. 2014 Jan 7;(368):1–21. doi: 10.3897/zookeys.368.6393 (PMC3904066; doi:10.3897/zookeys.368.6393)
Supplement: XML Treatment for Cyphoderus [file zookeys.368.6393-treatment1.xml]

<!DOCTYPE tp:taxon-treatment
  PUBLIC "-//TaxonX//DTD Taxonomic Treatment Publishing DTD v0 20100105//EN" "tax-treatment-NSO.dtd">
<tp:taxon-treatment xmlns:tp="http://www.plazi.org/taxpub"><tp:treatment-meta><mixed-citation publication-type="journal"><person-group><name><surname>Jantarit</surname><given-names>Sopark</given-names></name><name><surname>Satasook</surname><given-names>Chutamas</given-names></name><name><surname>Deharveng</surname><given-names>Louis</given-names></name></person-group><article-title><italic>Cyphoderus</italic> (Cyphoderidae) as a major component of collembolan cave fauna in Thailand, with description of two new species</article-title><source>Zookeys</source><day>7</day><month>1</month><year>2014</year><volume>2014</volume><issue>368</issue><fpage>1</fpage><lpage>21</lpage><pub-id pub-id-type="doi">10.3897/zookeys.368.6393</pub-id></mixed-citation></tp:treatment-meta><tp:nomenclature><tp:taxon-name>
                        <tp:taxon-name-part taxon-name-part-type="genus">Cyphoderus</tp:taxon-name-part>
                        <object-id xmlns:xlink="http://www.w3.org/1999/xlink" xlink:type="simple">http://species-id.net/wiki/Cyphoderus</object-id>
                    </tp:taxon-name><tp:taxon-authority>Nicolet, 1842</tp:taxon-authority></tp:nomenclature><tp:treatment-sec sec-type="Type species"><title>Type species.</title><p><italic><tp:taxon-name>Cyphoderus albinus</tp:taxon-name></italic> Nicolet, 1842</p></tp:treatment-sec><tp:treatment-sec sec-type="Character assessment"><title>Character assessment.</title><p>Several characters of taxonomic importance were discovered or re-appraised in the course of this study.</p><list list-type="order"><list-item><label>1)</label><p>All antennal segments were examined on both dorsal and ventral sides, revealing 10 types of chaetae (<xref ref-type="fig" rid="F3">Fig. 3A</xref>). Their distribution pattern on the antennae is complex, but similar in the two species. Similarities are also obvious with the few <tp:taxon-name>Entomobryoidea</tp:taxon-name> where antennal chaetotaxy has been described. For instance, sens 1 to 5 and 8 of AIIIO as figured in <italic><tp:taxon-name>Sinella</tp:taxon-name></italic> by <xref ref-type="bibr" rid="B4">Chen and Christiansen (1993)</xref> were easily retrieved in our <italic><tp:taxon-name>Cyphoderus</tp:taxon-name></italic> (<xref ref-type="fig" rid="F3">Fig. 3G</xref>). Several of the chaetal types recognized here are also found in other genera of <tp:taxon-name>Entomobryoidea</tp:taxon-name>. However, patterns are very complex and their comparisons would require detailed analyses beyond the scope of this paper.</p></list-item><list-item><label>2)</label><p>S-chaetae can be grouped in four types (<xref ref-type="fig" rid="F4">Fig. 4A</xref>), with chaeta S4 difficult to distinguish from type-5 mes. The S-chaetae formula observed in our species, as well as in other unidentified ones of the <italic>bidenticulati</italic> group, is 0/2,1/1,2,3,4,3,0 from head to Abd.VI (<xref ref-type="fig" rid="F4">Figs 4</xref>–<xref ref-type="fig" rid="F6">6</xref>), including 0/1,0/1,0,1,0,0 for S1; 0/1,1/0,1,0,0,0 for S2, 0/0,0/0,1,2,2,3 for S3 and 0/0,0/0,0,0,2,0 for S4. This S-chaetae pattern is similar to that of <tp:taxon-name>Entomobryoidea</tp:taxon-name>, except for the position of chaetae S1 and S2 on Th.II. In <tp:taxon-name>Entomobryoidea</tp:taxon-name>, S1 and S2 (=ms and S in <xref ref-type="bibr" rid="B28">Zhang et al. 2009</xref>) are close each other antero-laterally on the tergite (see <xref ref-type="bibr" rid="B28">Zhang et al. 2009</xref>). In the examined <italic><tp:taxon-name>Cyphoderus</tp:taxon-name></italic>, S2 is not close to S1, but intermediate between the position of antero-lateral S2 and of the postero-lateral S2 as observed in several <tp:taxon-name>Entomobryidae</tp:taxon-name>.</p></list-item><list-item><label>3)</label><p>Pseudopores on tergites are arranged as in the <tp:taxon-name>Entomobryoidea</tp:taxon-name> species where they have been recorded (<xref ref-type="bibr" rid="B17">Jordana 2012</xref> for instance): 1,1/1,1,1,1,0,0 from Th.II to Abd.VI. The presence of dorso-distal pseudopores on manubrium (2+2 in the studied <!--PageBreak--><italic><tp:taxon-name>Cyphoderus</tp:taxon-name></italic>, <xref ref-type="fig" rid="F7">Fig. 7H</xref>, <xref ref-type="fig" rid="F8">8D</xref>) is also characteristic of <tp:taxon-name>Entomobryoidea</tp:taxon-name>. Special to <italic><tp:taxon-name>Cyphoderus</tp:taxon-name></italic> described here are the 2+2 pseudopores behind the posterior row of chaetae of Abd.IV, found also in other unidentified <italic><tp:taxon-name>Cyphoderus</tp:taxon-name></italic> of the <italic>bidenticulati</italic> group (<xref ref-type="fig" rid="F4">Fig. 4B</xref>). This pseudopore location is only known in <tp:taxon-name>Troglopedetinae</tp:taxon-name>, <italic>i.e</italic>., in <italic><tp:taxon-name>Troglopedetes</tp:taxon-name></italic> (<xref ref-type="bibr" rid="B9">Deharveng 1988</xref>), in <italic><tp:taxon-name>Cyphoderopsis</tp:taxon-name></italic> (Jantarit et al. 2013) and in <italic><tp:taxon-name>Trogolaphysa</tp:taxon-name></italic> (<xref ref-type="bibr" rid="B22">Soto-Adames and Taylor 2013</xref>), with a number of pseudopores different for each genus. A ventral pseudopore is present on antennal area, in the same location as in <tp:taxon-name>Isotomidae</tp:taxon-name> (<xref ref-type="bibr" rid="B7">Deharveng 1979</xref>), <tp:taxon-name>Neanuridae</tp:taxon-name> (<xref ref-type="bibr" rid="B8">Deharveng 1983</xref>) and <tp:taxon-name>Onychiuridae</tp:taxon-name> (Pomorski 1998, <xref ref-type="bibr" rid="B20">Martinez et al. 2004</xref>). At least, the presence of 1+1 or 2+2 pseudopores on head anteriorly to the antenno-basal line (<xref ref-type="fig" rid="F2">Fig. 2H</xref>) is a new pseudopore location for <tp:taxon-name>Collembola</tp:taxon-name>, unnoticed as far as we know in other genera of the class.</p></list-item><list-item><label>4)</label><p>Important features of dorsal head chaetotaxy have been discovered by <xref ref-type="bibr" rid="B24">Yoshii (1980</xref>, <xref ref-type="bibr" rid="B25">1987</xref>, <xref ref-type="bibr" rid="B27">1992</xref>), useful for characterizing the family <tp:taxon-name>Cyphoderidae</tp:taxon-name> and several taxa of lower rank. The number and arrangement of post-labial chaetae as well as the presence of one mic among them are the same in the two species described here. However, they differ when compared with other species and might provide another promising set of taxonomic characters.</p></list-item><list-item><label>5)</label><p>Body chaetae of various types were detected and tentatively grouped in categories. The mes of type-5 are the most numerous chaetae dorsally. They are seen as smooth under microscope examination, but serrated under SEM, <xref ref-type="fig" rid="F4">Fig. 4A5</xref>; distinguishing them from S4 sens is especially difficult on Abd.IV where both are present, and the same confusion may arise for many other <tp:taxon-name>Entomobryoidea</tp:taxon-name>. As patterns of these mes as well as those of S4 sens seem to be stable inside population and different between species, further investigations will have to re-examine this character for its use in taxonomy.</p></list-item><list-item><label>6)</label><p>The chaetotaxy of dorsal side (<xref ref-type="fig" rid="F4">Figs 4</xref>–<xref ref-type="fig" rid="F6">6</xref>) matches in most cases that given by <xref ref-type="bibr" rid="B23">Szeptycki (1979)</xref> for <italic><tp:taxon-name>Cyphoderus albinus</tp:taxon-name></italic>, and is very similar to that of <tp:taxon-name>Entomobryoidea</tp:taxon-name> (see <xref ref-type="bibr" rid="B28">Zhang et al. 2009</xref>). Main differences include the relative position of S1 and S2 on Th.II (see above), and chaeta “as” of Th.III as a mes in our material versus a short S-chaetae in <xref ref-type="bibr" rid="B23">Szeptycki (1979)</xref>.</p></list-item><list-item><label>7)</label><p>One of the most important characters for differentiating species of the <italic>bidenticulati</italic> group is claw morphology, and it is the most diagnostic feature of the species described here. Although some variability in size and position of the various dental teeth has been noticed by other authors, it has not been taken into account in previous descriptions, leaving doubts about the validity of several species.</p></list-item></list></tp:treatment-sec><tp:treatment-sec><!--Section generated to contain objects referenced in tp:taxon-treatment.--><fig id="F3" position="float" orientation="portrait"><label>Figure 3.</label><caption><p><italic><tp:taxon-name>Cyphoderus songkhlaensis</tp:taxon-name></italic> sp. n. continued <bold>A</bold> chaetae of antenna drawn from optical microscope, except 3* derived from SEM image <bold>B</bold> dorsal side of right Ant.I <bold>C</bold> ventral side of right Ant.I <bold>D</bold> dorsal side of right Ant.II; the apical swollen sens of type-7 are indicated by arrows <bold>E</bold> ventral side of right Ant.II with apical pseudopore <bold>F</bold> ventral side of right Ant.III with apical pseudopore <bold>G</bold> dorsal side of right Ant.III <bold>H</bold> distal organite of Ant.III <bold>I</bold> ventral side of Ant.IV <bold>J</bold> dorsal side of Ant.IV with separate view of the subapical organite (left).</p></caption><graphic xmlns:xlink="http://www.w3.org/1999/xlink" xlink:href="ZooKeys-368-001-g003.jpg" position="float" orientation="portrait" xlink:type="simple"/></fig><fig id="F4" position="float" orientation="portrait"><label>Figure 4.</label><caption><p><italic><tp:taxon-name>Cyphoderus songkhlaensis</tp:taxon-name></italic> sp. n. continued <bold>A</bold> chaetae of tergites drawn from optical microscope, except 5* derived from SEM image <bold>B</bold> chaetotaxy of tergites with types of S-chaetae S1 to S4 <bold>C</bold> trichobothrial complexes of Abd.II <bold>D</bold> trichobothrial complexes of Abd.III <bold>E</bold> anterior trichobothrial complexes of Abd.IV <bold>F</bold> tandem of chaetae on Abd.IV; the smallest is a short type-5 mes and the largest a S4 sens.</p></caption><graphic xmlns:xlink="http://www.w3.org/1999/xlink" xlink:href="ZooKeys-368-001-g004.jpg" position="float" orientation="portrait" xlink:type="simple"/></fig><fig id="F6" position="float" orientation="portrait"><label>Figure 6.</label><caption><p><italic><tp:taxon-name>Cyphoderus songkhlaensis</tp:taxon-name></italic> sp. n. continued, Szeptycki’s notation of tergal chaetae on Abd.IV (<xref ref-type="bibr" rid="B23">Szeptycki 1979</xref>).</p></caption><graphic xmlns:xlink="http://www.w3.org/1999/xlink" xlink:href="ZooKeys-368-001-g006.jpg" position="float" orientation="portrait" xlink:type="simple"/></fig><fig id="F7" position="float" orientation="portrait"><label>Figure 7.</label><caption><p><italic><tp:taxon-name>Cyphoderus songkhlaensis</tp:taxon-name></italic> sp. n. continued <bold>A</bold> chaetae of furca <bold>B</bold> scales of furca <bold>C</bold> trochanteral organ <bold>D</bold> claw and distal part of tibiotarsus III <bold>E</bold> tenaculum <bold>F</bold> anterior face of the ventral tube <bold>G</bold> posterior face of the ventral tube; the peg-like setulae are indicated by arrows <bold>H</bold> furca; encircled by dotted lines are the 2+2 latero-basal mesochaetae of manubrium (<bold>a</bold>) the 3 outer basal mesochaetae of dens (<bold>b</bold>) and the 2+2 inner basal mesochaetae of dens (<bold>c</bold>) (I) mucro in lateral view (right) and in dorsal view (left) showing a third minute external tooth <bold>J</bold> female genital plate <bold>K</bold> male genital plate.</p></caption><graphic xmlns:xlink="http://www.w3.org/1999/xlink" xlink:href="ZooKeys-368-001-g007.jpg" position="float" orientation="portrait" xlink:type="simple"/></fig><fig id="F8" position="float" orientation="portrait"><label>Figure 8.</label><caption><p><italic><tp:taxon-name>Cyphoderus khaochakanus</tp:taxon-name></italic> sp. n. <bold>A</bold> trochanteral organ <bold>B</bold> claw and distal part of tibiotarsus III <bold>C</bold> posterior face of the ventral tube <bold>D</bold> furca; feathered chaetae in lateral view, only one of the two vanes attached to the rachis is visible <bold>E</bold> mucro.</p></caption><graphic xmlns:xlink="http://www.w3.org/1999/xlink" xlink:href="ZooKeys-368-001-g008.jpg" position="float" orientation="portrait" xlink:type="simple"/></fig><fig id="F2" position="float" orientation="portrait"><label>Figure 2.</label><caption><p><italic><tp:taxon-name>Cyphoderus songkhlaensis</tp:taxon-name></italic> sp. n. <bold>A</bold> habitus <bold>B</bold> outer maxillary lobe <bold>C</bold> maxilla head and ventral complex of the labrum <bold>D</bold> mandible <bold>E</bold> labial palp: proximal chaetae and external papilla E <bold>F</bold> labrum, dorsal view <bold>G</bold> chaetotaxy of labial basis; frontal chaetae <bold>H</bold> frontal chaetae and pseudopores of head <bold>I</bold> dorsal chaetotaxy of head.</p></caption><graphic xmlns:xlink="http://www.w3.org/1999/xlink" xlink:href="ZooKeys-368-001-g002.jpg" position="float" orientation="portrait" xlink:type="simple"/></fig></tp:treatment-sec><ref-list><ref id="B4"><mixed-citation xmlns:xlink="http://www.w3.org/1999/xlink" xlink:type="simple"><person-group><name name-style="western"><surname>Chen</surname><given-names>JX</given-names></name><name name-style="western"><surname>Christiansen</surname><given-names>K</given-names></name></person-group> (<year>1993</year>) <article-title>The genus <italic>Sinella</italic> with special reference to <italic>Sinella</italic> s. s. (Collembola: Entomobryidae) of China.</article-title><source>Oriental Insects</source><volume>27</volume>: <fpage>1</fpage>-<lpage>54</lpage>. doi: <ext-link ext-link-type="uri" xlink:href="http://dx.doi.org/10.1080/00305316.1993.10432236" xlink:type="simple">10.1080/00305316.1993.10432236</ext-link></mixed-citation></ref><ref id="B23"><mixed-citation xmlns:xlink="http://www.w3.org/1999/xlink" xlink:type="simple"><person-group><name name-style="western"><surname>Szeptycki</surname><given-names>A</given-names></name></person-group> (<year>1979</year>) <article-title>Chaetotaxy of the Entomobryidae and its phylogenetical significance: Morphosystematic studies of Collembola. IV.</article-title><publisher-name>Polska Akademia Nauk</publisher-name>, <source>Zakład Zoologii Systematycznej i Doświadczalnej Państwowe Wydawnictwo Naukowe</source>, <publisher-loc>Warszawa, Kraków</publisher-loc>, <lpage>219</lpage> pp.</mixed-citation></ref><ref id="B28"><mixed-citation xmlns:xlink="http://www.w3.org/1999/xlink" xlink:type="simple"><person-group><name name-style="western"><surname>Zhang</surname><given-names>F</given-names></name><name name-style="western"><surname>Chatterjee</surname><given-names>T</given-names></name><name name-style="western"><surname>Chen</surname><given-names>JX</given-names></name></person-group> (<year>2009</year>) <article-title>A new species of the genus <italic>Lepidocyrtus</italic> Bourlet and a new record of <italic>Seira delamarei</italic> Jacquemart (Collembola: Entomobryidae) from the east coast of India.</article-title><source>Zootaxa</source><volume>2310</volume>: <fpage>43</fpage>-<lpage>50</lpage>.</mixed-citation></ref><ref id="B17"><mixed-citation xmlns:xlink="http://www.w3.org/1999/xlink" xlink:type="simple"><person-group><name name-style="western"><surname>Jordana</surname><given-names>R</given-names></name></person-group> (<year>2012</year>) <article-title>Synopses on Palaearctic Collembola: Capbryinae and Entomobryini.</article-title><source>Senckenberg Museum of Natural History</source>, <publisher-loc>Görlitz</publisher-loc>, <volume>7</volume>(<issue>1</issue>): <lpage>390</lpage> pp.</mixed-citation></ref><ref id="B9"><mixed-citation xmlns:xlink="http://www.w3.org/1999/xlink" xlink:type="simple"><person-group><name name-style="western"><surname>Deharveng</surname><given-names>L</given-names></name></person-group> (<year>1988</year>) <article-title>A new troglomorphic Collembola from Thailand: <italic>Troglopedetes fredstonei</italic> new species (Collembola: Paronellidae).</article-title><source>Occasional Papers of the Bernice Pauahi Bishop Museum</source><volume>28</volume>: <fpage>95</fpage>-<lpage>98</lpage>.</mixed-citation></ref><ref id="B22"><mixed-citation xmlns:xlink="http://www.w3.org/1999/xlink" xlink:type="simple"><person-group><name name-style="western"><surname>Soto-Adames</surname><given-names>F</given-names></name><name name-style="western"><surname>Taylor</surname><given-names>S</given-names></name></person-group> (<year>2013</year>) <article-title>The dorsal chaetotaxy of <italic>Trogolaphysa</italic> (Collembola, Paronellidae), with descriptions of two new species from caves in Belize.</article-title><source>ZooKeys</source><volume>323</volume>: <fpage>35</fpage>-<lpage>74</lpage>. doi: <ext-link ext-link-type="uri" xlink:href="http://dx.doi.org/10.3897/zookeys.323.4950" xlink:type="simple">10.3897/zookeys.323.4950</ext-link></mixed-citation></ref><ref id="B7"><mixed-citation xmlns:xlink="http://www.w3.org/1999/xlink" xlink:type="simple"><person-group><name name-style="western"><surname>Deharveng</surname><given-names>L</given-names></name></person-group> (<year>1979</year>) <article-title>Note sur un type d’organites tégumentaires originaux rencontré chez les Isotomidae (collembola).</article-title><source>In: Dallai R (Ed) first International Seminar on Apterygota, Siena</source><volume>1979</volume>: <fpage>59</fpage>-<lpage>62</lpage>.</mixed-citation></ref><ref id="B8"><mixed-citation xmlns:xlink="http://www.w3.org/1999/xlink" xlink:type="simple"><person-group><name name-style="western"><surname>Deharveng</surname><given-names>L</given-names></name></person-group> (<year>1983</year>) <article-title>Morphologie évolutive des Collemboles Neanurinae, en particulier de la lignée Néanurienne.</article-title><source>Travaux du Laboratoire d’Ecobiolologie des Arthropodes Edaphiques, Toulouse</source><volume>4</volume>: <fpage>1</fpage>-<lpage>63</lpage>.</mixed-citation></ref><ref id="B20"><mixed-citation xmlns:xlink="http://www.w3.org/1999/xlink" xlink:type="simple"><person-group><name name-style="western"><surname>Martínez</surname><given-names>M</given-names></name><name name-style="western"><surname>Baquero</surname><given-names>E</given-names></name><name name-style="western"><surname>Barranco</surname><given-names>P</given-names></name><name name-style="western"><surname>Ariño</surname><given-names>AH</given-names></name><name name-style="western"><surname>Jordana</surname><given-names>R</given-names></name></person-group> (<year>2004</year>) <article-title>A new genus and species of Collembola from caves of south Iberian Peninsula (Collembola, Poduromorpha, Onychiuridae).</article-title><source>Zootaxa</source><volume>734</volume>: <fpage>1</fpage>-<lpage>15</lpage>.</mixed-citation></ref><ref id="B24"><mixed-citation xmlns:xlink="http://www.w3.org/1999/xlink" xlink:type="simple"><person-group><name name-style="western"><surname>Yoshii</surname><given-names>R</given-names></name></person-group> (<year>1980</year>) <article-title>Cyphoderid Collembola of Sabah.</article-title><source>Contributions of the Biological Laboratory of Kyoto University</source><volume>26</volume>: <fpage>1</fpage>-<lpage>16</lpage>.</mixed-citation></ref><ref id="B25"><mixed-citation xmlns:xlink="http://www.w3.org/1999/xlink" xlink:type="simple"><person-group><name name-style="western"><surname>Yoshii</surname><given-names>R</given-names></name></person-group> (<year>1987</year>) <article-title>Notes on some Cyphoderid Collembola of the tropical Asia.</article-title><source>Contributions of the Biological Laboratory of Kyoto University</source><volume>27</volume>: <fpage>121</fpage>-<lpage>136</lpage>.</mixed-citation></ref><ref id="B27"><mixed-citation xmlns:xlink="http://www.w3.org/1999/xlink" xlink:type="simple"><person-group><name name-style="western"><surname>Yoshii</surname><given-names>R</given-names></name></person-group> (<year>1992</year>) <article-title>Interim report of the taxonomic researches toward the Collembolan family Cyphoderidae.</article-title><source>Contributions of the Biological Laboratory of Kyoto University</source><volume>28</volume>: <fpage>99</fpage>-<lpage>118</lpage>.</mixed-citation></ref></ref-list></tp:taxon-treatment>
