# Supplementary material for: Cyphoderus (Cyphoderidae) as a major component of collembolan cave fauna in Thailand, with description of two new species
Source: Zookeys. 2014 Jan 7;(368):1–21. doi: 10.3897/zookeys.368.6393 (PMC3904066; doi:10.3897/zookeys.368.6393)
Supplement: XML Treatment for Cyphoderus songkhlaensis [file zookeys.368.6393-treatment2.xml]

<!DOCTYPE tp:taxon-treatment
  PUBLIC "-//TaxonX//DTD Taxonomic Treatment Publishing DTD v0 20100105//EN" "tax-treatment-NSO.dtd">
<tp:taxon-treatment xmlns:tp="http://www.plazi.org/taxpub"><tp:treatment-meta><mixed-citation publication-type="journal"><person-group><name><surname>Jantarit</surname><given-names>Sopark</given-names></name><name><surname>Satasook</surname><given-names>Chutamas</given-names></name><name><surname>Deharveng</surname><given-names>Louis</given-names></name></person-group><article-title><italic>Cyphoderus</italic> (Cyphoderidae) as a major component of collembolan cave fauna in Thailand, with description of two new species</article-title><source>Zookeys</source><day>7</day><month>1</month><year>2014</year><volume>2014</volume><issue>368</issue><fpage>1</fpage><lpage>21</lpage><pub-id pub-id-type="doi">10.3897/zookeys.368.6393</pub-id></mixed-citation></tp:treatment-meta><tp:nomenclature><tp:taxon-name>
                        <tp:taxon-name-part taxon-name-part-type="genus">Cyphoderus</tp:taxon-name-part>
                        <tp:taxon-name-part taxon-name-part-type="species">songkhlaensis</tp:taxon-name-part>
                        <object-id xmlns:xlink="http://www.w3.org/1999/xlink" content-type="zoobank" xlink:type="simple">http://zoobank.org/99107FAB-981B-4F23-9D87-B962FEA5DB7A</object-id>
                        <object-id xmlns:xlink="http://www.w3.org/1999/xlink" xlink:type="simple">http://species-id.net/wiki/Cyphoderus_songkhlaensis</object-id>
                    </tp:taxon-name><tp:taxon-status xmlns:xlink="http://www.w3.org/1999/xlink" xlink:type="simple">sp. n.</tp:taxon-status><xref ref-type="fig" rid="F2">Figs 2</xref><xref ref-type="fig" rid="F7">–7</xref></tp:nomenclature><tp:treatment-sec sec-type="Type locality"><title>Type locality.</title><p>Thailand: Songkhla Province, Rattaphum District, Tham Khao Nui (<named-content xmlns:xlink="http://www.w3.org/1999/xlink" content-type="dwc:verbatimCoordinates" xlink:type="simple">12°12.227'N, 99°59.524'E</named-content>), 120 m. above sea level, dark zone in cave, pitfall traps and Berlese extraction, S. Jantarit leg, 05 May 2012 (Sample #Songkhla-SJ.001).</p></tp:treatment-sec><tp:treatment-sec sec-type="Type material"><title>Type material.</title><p>Holotype, male adult (#PSUZC2011.SONG-001H) and 44 paratypes (6 males, 3 females, 35 of unknown gender) mounted on slides. Holotype and 29 paratypes at PSU (25 slides, 4 males, 2 females and 23 subadults, collection #PSUZC2011.SONG-001P-030P) and 15 paratypes at MNHN (12 slides, 2 males, 1 female and 12 subadults).</p></tp:treatment-sec><tp:treatment-sec sec-type="Description"><title>Description.</title><p>Habitus thick (<xref ref-type="fig" rid="F2">Fig. 2A</xref>), not troglomorphic, body length about 1.2 mm excluding antennae and furca. Furca well developed, about 2.5 times shorter than <!--PageBreak--><!--PageBreak-->body. Body color white. Eyes absent, no ocular patch. Dense cover of scales on head, body and furca (ventrally on manubrium, both sides on dens); scales present on Ant.I–II dorsally, absent on legs and ventral tube. Four categories of chaetae: ordinary chaetae (mac, mes and mic), scales, trichobothria and S-chaetae (= sens), described below separately for antennae and body.</p><fig id="F2" position="float" orientation="portrait"><label>Figure 2.</label><caption><p><italic><tp:taxon-name>Cyphoderus songkhlaensis</tp:taxon-name></italic> sp. n. <bold>A</bold> habitus <bold>B</bold> outer maxillary lobe <bold>C</bold> maxilla head and ventral complex of the labrum <bold>D</bold> mandible <bold>E</bold> labial palp: proximal chaetae and external papilla E <bold>F</bold> labrum, dorsal view <bold>G</bold> chaetotaxy of labial basis; frontal chaetae <bold>H</bold> frontal chaetae and pseudopores of head <bold>I</bold> dorsal chaetotaxy of head.</p></caption><graphic xmlns:xlink="http://www.w3.org/1999/xlink" xlink:href="ZooKeys-368-001-g002.jpg" position="float" orientation="portrait" xlink:type="simple"/></fig><p><bold>Mouthparts.</bold> Outer maxillary lobe with one basal chaeta, a simple palp and one sublobal hair (<xref ref-type="fig" rid="F2">Fig. 2B</xref>). Maxilla with 3-toothed capitulum and complex of 5 pad-shaped lamellae not analyzed in detail (<xref ref-type="fig" rid="F2">Fig. 2C</xref>). Mandible head stocky, asymmetrical with 5 (left) and 4 (right) teeth (<xref ref-type="fig" rid="F2">Fig. 2D</xref>). Labial palp with 5 papillae (A-E) and 13 guards, exactly as figured by <xref ref-type="bibr" rid="B13">Fjellberg (1999</xref>: fig. 72) (A and C without guards, B with 5 guards, D and E with 4 guards each); three hypostomal chaetae present with H longer than h1 and h2; 4 proximal chaetae (<xref ref-type="fig" rid="F2">Fig. 2E</xref>). Labial basis formula m, e, l1, l2, with all chaetae smooth or indistinctly serrated, and l2 reduced to a minute but thick mic (<xref ref-type="fig" rid="F2">Fig. 2G</xref>). Labral formula 4/5,5,4 with all chaetae smooth; two chaetae of the mid-row stronger and longer than others; dorso-distal limit of primary granules with a deep central incision (<xref ref-type="fig" rid="F2">Fig. 2F</xref>); labral edge without structure; ventro-distally, two asymmetrical combs with many teeth variously developed and two central tubules (<xref ref-type="fig" rid="F2">Fig. 2C</xref>).</p><p><bold>Antennae.</bold> Less than 2 times the length of the head, segmentations I: II: III: IV as 1: 2.7: 1.6: 3.9. Sens and sens-like chaetae present on all antennal segments, of 10 morphological types (<xref ref-type="fig" rid="F3">Fig. 3A</xref>); type-3 mes rather long, smooth under microscope examination but ciliated under SEM as in <xref ref-type="fig" rid="F3">Fig. 3A</xref> (type-3*). Scales present dorsally on Ant.I and II (<xref ref-type="fig" rid="F3">Fig. 3A11</xref>). Ant.I dorsally (<xref ref-type="fig" rid="F3">Fig. 3B</xref>) with scales and ciliated mes (type-1), except 3 basal mic (type-9); ventrally (<xref ref-type="fig" rid="F3">Fig. 3C</xref>) with various types of chaetae (types-1,2,3,5,6 and 9). Ant.II (<xref ref-type="fig" rid="F3">Fig. 3D, E</xref>) dorsally and ventrally with numerous slender sens and chaetae (types-1,3,4,5,6,7); scales present dorso-basally; distally, 3–4 dorso-external swollen sens of type-7 and one ventro-external pseudopore. Ant.III (<xref ref-type="fig" rid="F3">Fig. 3F, G</xref>) with various types of chaetae (types-1,3,4,5,6,7,9,10) not analyzed in detail; dorso-externally, AIIIO (<xref ref-type="fig" rid="F3">Fig. 3H</xref>) typical of <tp:taxon-name>Entomobryoidea</tp:taxon-name>, with sens 1 to 5 and 8easily recognized, 2 and 3 being swollen sens of type-7; ventro-externally, one subapical pseudopore. Ant.IV (<xref ref-type="fig" rid="F3">Fig. 3I, J</xref>) devoid of apical bulb, with various types of chaetae (including all types of sens except type-10); subapical organ present dorso-externally as a short and thick rod.</p><fig id="F3" position="float" orientation="portrait"><label>Figure 3.</label><caption><p><italic><tp:taxon-name>Cyphoderus songkhlaensis</tp:taxon-name></italic> sp. n. continued <bold>A</bold> chaetae of antenna drawn from optical microscope, except 3* derived from SEM image <bold>B</bold> dorsal side of right Ant.I <bold>C</bold> ventral side of right Ant.I <bold>D</bold> dorsal side of right Ant.II; the apical swollen sens of type-7 are indicated by arrows <bold>E</bold> ventral side of right Ant.II with apical pseudopore <bold>F</bold> ventral side of right Ant.III with apical pseudopore <bold>G</bold> dorsal side of right Ant.III <bold>H</bold> distal organite of Ant.III <bold>I</bold> ventral side of Ant.IV <bold>J</bold> dorsal side of Ant.IV with separate view of the subapical organite (left).</p></caption><graphic xmlns:xlink="http://www.w3.org/1999/xlink" xlink:href="ZooKeys-368-001-g003.jpg" position="float" orientation="portrait" xlink:type="simple"/></fig><p><bold>Body chaetae</bold> (<xref ref-type="fig" rid="F4">Fig. 4A</xref>).</p><list list-type="order"><list-item><label>1)</label><p>trichobothria, ciliated, very long and thin</p></list-item><list-item><label>2)</label><p>weakly serrated, spiny mes</p></list-item><list-item><label>3)</label><p>serrated or ciliated chaetae, of various length (mes to mac) and thickness</p></list-item><list-item><label>4)</label><p>short and thickened mes in trichobothrial areas</p></list-item><list-item><label>5)</label><p>thin mes, smooth under microscope examination, but ciliated under SEM</p></list-item><list-item><label>6)</label><p>thick minute mic f0 and X on head</p></list-item><list-item><label>7)</label><p>thin minute mic of anal valves</p></list-item><list-item><label>S1)</label><p>smooth, dark, short, straight, pointed sens</p></list-item><list-item><label>S2)</label><p>smooth, hyaline, short, subcylindrical, blunt sens</p></list-item><!--PageBreak--><!--PageBreak--><list-item><label>S3)</label><p>smooth, hyaline, longer, thinner sens</p></list-item><list-item><label>S4)</label><p>smooth, rather long, rather thick, blunt sens</p></list-item></list><fig id="F4" position="float" orientation="portrait"><label>Figure 4.</label><caption><p><italic><tp:taxon-name>Cyphoderus songkhlaensis</tp:taxon-name></italic> sp. n. continued <bold>A</bold> chaetae of tergites drawn from optical microscope, except 5* derived from SEM image <bold>B</bold> chaetotaxy of tergites with types of S-chaetae S1 to S4 <bold>C</bold> trichobothrial complexes of Abd.II <bold>D</bold> trichobothrial complexes of Abd.III <bold>E</bold> anterior trichobothrial complexes of Abd.IV <bold>F</bold> tandem of chaetae on Abd.IV; the smallest is a short type-5 mes and the largest a S4 sens.</p></caption><graphic xmlns:xlink="http://www.w3.org/1999/xlink" xlink:href="ZooKeys-368-001-g004.jpg" position="float" orientation="portrait" xlink:type="simple"/></fig><fig id="F5" position="float" orientation="portrait"><label>Figure 5.</label><caption><p><italic><tp:taxon-name>Cyphoderus songkhlaensis</tp:taxon-name></italic> sp. n. continued <bold>A</bold> Szeptycki’s notation of tergal chaetae on Th.II-Abd.III (<xref ref-type="bibr" rid="B23">Szeptycki 1979</xref>) <bold>B</bold> detail of Abd.II trichobothrial area <bold>C</bold> detail of Abd.III trichobothrial area.</p></caption><graphic xmlns:xlink="http://www.w3.org/1999/xlink" xlink:href="ZooKeys-368-001-g005.jpg" position="float" orientation="portrait" xlink:type="simple"/></fig><p>Scales oval to rectangular in shape, of various size, covering the whole body dorsally.</p><p><bold>Dorsal chaetotaxy and pseudopore patterns (per side).</bold></p><p>Macrochaetae: 0/0,0/0,0,1,2 from head to Abd.IV (excluding the antenno-basal lines on head and the 7–8+7–8 lateral mac on Abd.IV) (<xref ref-type="fig" rid="F4">Fig. 4B</xref>).</p><p>Type-5 mes: 24–25 (and 1 uneven) /16,6/5,4,6,22,0,0 from head to Abd.VI (approximate numbers) (<xref ref-type="fig" rid="F2">Fig. 2I</xref> for the head).</p><p>Trichobothria: 1/0,0/0,2,3,3,0,0 from head to Abd.VI.</p><p>S-chaetae (sens of types S1, S2, S3 and S4): 0/2,1/1,2,3,4,3,0 from head to Abd.VI. Possibly more on Abd.IV where type-5-like mes are often difficult to separate from S4.</p><p>Pseudopores: 1–2/1,1/1,1,1,1+2,0,0 from head to Abd.VI.</p><p><bold>Chaetotaxy and pseudopores on head.</bold> As in <xref ref-type="fig" rid="F2">Fig. 2I</xref> (dorsal side). No dorsal mac except the antenno-basal line of 5 mac (f1-f5); f0 as a minute thick uneven mic of type-6 between f1 chaetae; five ciliated clypeal mes and 1–2+1–2 pseudopores anteriorly to f1 (<xref ref-type="fig" rid="F2">Fig. 2H</xref>). About 24 dorsal cephalic mes of type-5, subequal, short (<xref ref-type="fig" rid="F4">Fig. 4A5</xref>). Cephalic trichobothria present dorsally at the middle of head with 1+1 mes internally near trichobothria, short and feebly ciliated (<xref ref-type="fig" rid="F2">Fig. 2I</xref>, similar to <xref ref-type="fig" rid="F3">Fig. 4A3</xref>). Ventrally, 4+4 post-labial mes smooth or very finely serrated along linea ventralis, and one mic of type-6 between G3 and H3 probably homologous with X (<xref ref-type="fig" rid="F2">Fig. 2</xref> in <xref ref-type="bibr" rid="B4">Chen and Christiansen 1993</xref>).</p><p><bold>Chaetotaxy and pseudopores per tergite.</bold> (<xref ref-type="fig" rid="F4">Figs 4B–F</xref>); values for type-5 mes are indicative). Th.II without mac; with a row of subequal spiny mes anteriorly and laterally, and several rows antero-laterally (type-2), 1+1 antero-lateral sens S1, 1+1 lateral sens S2 not close to S1, about 16+16 mes of type-5, and 1+1 pseudopores close to axis. Th.III without mac; with 1+1 antero-lateral sens S2, about 6+6 mes of type-5, and 1+1 pseudopores.</p><p>Abd.I without mac; with 1+1 lateral sens S1, about 5+5 mes of type-5 and 1+1 pseudopores.</p><p>Abd.II without mac; with 2+2 trichobothria, 6+6 modified mes around the trichobothria (type-4, <xref ref-type="fig" rid="F4">Fig. 4C</xref>), 1+1 sens S2 (<xref ref-type="fig" rid="F4">Fig. 4C</xref>) and 1+1sens S3 (<xref ref-type="fig" rid="F4">Fig. 4C</xref>), about 4+4 mes of type-5, and 1+1 pseudopores. Abd.III with 3+3 trichobothria, 1+1 mac, 9+9 modified mes of type-4 on trichobothrial areas (3+3 near the internal trichobothria and 6+6 near the two external trichobothria, <xref ref-type="fig" rid="F4">Fig. 4D</xref>), 3+3 sens in trichobothrial areas (1+1 S1 and 2+2 S3, <xref ref-type="fig" rid="F4">Fig. 4D</xref>), about 6+6 mes of type-5, and 1+1 pseudopores. Abd.IV with 3+3 trichobothria, 2+2 mac, 4+4 modified mes of type-4 in the anterior trichobothrial area (none in the posterior trichobothrial area, <xref ref-type="fig" rid="F4">Figs 4E</xref> and <xref ref-type="fig" rid="F6">6</xref>), 2+2 sens S3, 2+2 sens S4 near axis, about 22–23+22–23 mes, 2+2 sens S4 ahead pseudopores, in tandem with 2+2 short probably type-5 mes (<xref ref-type="fig" rid="F4">Fig. 4F</xref>), 1+1 serrated mes of type-3 in tandem with 1+1 sens S3 posteriorly, and 3+3 pseudopores (1+1 in the middle of Abd.IV, 2+2 in the posterior margin of the tergite, behind a posterior row of 4+4 mes). Abd.V without pseudopore or mes of type-5; with 3+3 sens S3 and several short mac and mes.</p><fig id="F6" position="float" orientation="portrait"><label>Figure 6.</label><caption><p><italic><tp:taxon-name>Cyphoderus songkhlaensis</tp:taxon-name></italic> sp. n. continued, Szeptycki’s notation of tergal chaetae on Abd.IV (<xref ref-type="bibr" rid="B23">Szeptycki 1979</xref>).</p></caption><graphic xmlns:xlink="http://www.w3.org/1999/xlink" xlink:href="ZooKeys-368-001-g006.jpg" position="float" orientation="portrait" xlink:type="simple"/></fig><!--PageBreak--><!--PageBreak--><p><bold>Legs.</bold> Without scales. Trochanteral organ with 11–22 simple, straight, smooth chaetae arranged in V-form (<xref ref-type="fig" rid="F7">Fig. 7C</xref>). Tibiotarsus chaetotaxy mostly composed of strong ciliated mes, with one thick smooth ventro-subapical chaeta on hind tibiotarsus. Each tibiotarsus with one tenent hair rather stout, apically spatulated, 4/5 as long as inner edge of claw; distal row of 9–10 serrated chaetae irregularly arranged on all tibiotarsi (<xref ref-type="fig" rid="F7">Fig. 7D</xref>). Claw broad, not slender, with a weak or inconspicuous tunica; with one tooth at 40% of inner edge from the tip of the claw, a small dorsal tooth basally and a pair of inner basal teeth of unequal size, the outer one much larger than the inner one (<xref ref-type="fig" rid="F7">Fig. 7D</xref>). Unguiculus pointed and broad, more than half as long as claw, lanceolate, with a strong outer tooth (<xref ref-type="fig" rid="F7">Fig. 7D</xref>).</p><fig id="F7" position="float" orientation="portrait"><label>Figure 7.</label><caption><p><italic><tp:taxon-name>Cyphoderus songkhlaensis</tp:taxon-name></italic> sp. n. continued <bold>A</bold> chaetae of furca <bold>B</bold> scales of furca <bold>C</bold> trochanteral organ <bold>D</bold> claw and distal part of tibiotarsus III <bold>E</bold> tenaculum <bold>F</bold> anterior face of the ventral tube <bold>G</bold> posterior face of the ventral tube; the peg-like setulae are indicated by arrows <bold>H</bold> furca; encircled by dotted lines are the 2+2 latero-basal mesochaetae of manubrium (<bold>a</bold>) the 3 outer basal mesochaetae of dens (<bold>b</bold>) and the 2+2 inner basal mesochaetae of dens (<bold>c</bold>) (I) mucro in lateral view (right) and in dorsal view (left) showing a third minute external tooth <bold>J</bold> female genital plate <bold>K</bold> male genital plate.</p></caption><graphic xmlns:xlink="http://www.w3.org/1999/xlink" xlink:href="ZooKeys-368-001-g007.jpg" position="float" orientation="portrait" xlink:type="simple"/></fig><p><bold>Ventral tube.</bold> Without scales. Anterior face with 2+2 long serrated chaetae (<xref ref-type="fig" rid="F7">Fig. 7F</xref>). Posterior chaetae arranged typically for the genus, with L1 and L2 ciliated, L2 shorter than L1, M elongate and smooth, accompanied by 2+2 small peg-like microchaetae, and two long smooth distal chaetae; lateral flaps each with 2 small smooth mes (<xref ref-type="fig" rid="F7">Fig. 7G</xref>).</p><p><bold>Furca.</bold> Tenaculum with 4 teeth on each branch, anteriorly with strong, densely serrated, bent uneven chaeta (<xref ref-type="fig" rid="F7">Fig. 7E</xref>). Furca with three types of chaetae (<xref ref-type="fig" rid="F7">Fig. 7A</xref>) and 5 types of scales (<xref ref-type="fig" rid="F7">Fig. 7B</xref>). Manubrium about 1.2 times as long as mucrodens. Dens about 2.3 times as long as mucro. Dorsal side of manubrium (<xref ref-type="fig" rid="F7">Fig. 7H</xref>) with <!--PageBreak-->2+2 pseudopores distally, and about 32–35 mes (fallen in most cases) arranged in two longitudinal stripes, including rather flexible and strongly ciliated mes and a few lateral ones slightly stronger, more straight, feebly serrated (<xref ref-type="fig" rid="F7">Fig. 7A</xref> type-1), and baso-laterally 2+2 short serrated mes (<xref ref-type="fig" rid="F7">Fig. 7A</xref> type-3); ventral side covered with oval scales (<xref ref-type="fig" rid="F7">Fig. 7B</xref> type-5). Dens (<xref ref-type="fig" rid="F7">Fig. 7H</xref>) elongate, dorsally with 2 rows of feathered scales (<xref ref-type="fig" rid="F7">Fig. 7B</xref> type-1), 6 external and 5 internal, and 4 ciliated mes (<xref ref-type="fig" rid="F7">Fig. 7A</xref> type-1) between two rows; proximal outer part of dens with 3 chaetae, two ciliated (<xref ref-type="fig" rid="F7">Fig. 7A</xref> type-1) and the most external one smooth (<xref ref-type="fig" rid="F7">Fig. 7A</xref> type-2); proximal inner part of dens with 2 slightly serrated mes (<xref ref-type="fig" rid="F7">Fig. 7A1</xref>) close to dens-manubrium articulation; apical outer part of dens with one short serrated mes (<xref ref-type="fig" rid="F7">Fig. 7A</xref> type-3); long dorso-distal feathered scales fallen in our specimens. Dens ventrally with oval scales (<xref ref-type="fig" rid="F7">Fig. 7B</xref> types-4, 5), the distal internal one almost as long as mucro (<xref ref-type="fig" rid="F7">Fig. 7B2, 3</xref>). Mucro straight, elongate, bidentate apically, with one minute external tooth almost at the level of the ante-apical normal tooth (<xref ref-type="fig" rid="F7">Fig. 7I</xref>).</p><!--PageBreak--><!--PageBreak--><p><bold>Genital plate.</bold> Male genital plate of the circinate type (<italic>sensu</italic> <xref ref-type="bibr" rid="B6">Christiansen 1958</xref>), with 6 genital mic and 15–16 circumgenital short, thin, smooth mes (<xref ref-type="fig" rid="F7">Fig. 7K</xref>). Female genital plate with 2+2 mic (<xref ref-type="fig" rid="F7">Fig. 7J</xref>).</p></tp:treatment-sec><tp:treatment-sec sec-type="Measurement"><title>Measurement.</title><p>in µm (from type specimen #PSUZC2011.SONG-001H, male).</p><table-wrap position="anchor" orientation="portrait"><table id="T1"><tbody><tr><td rowspan="1" colspan="1"><bold>Body</bold></td><td rowspan="1" colspan="1"><bold>Ant</bold></td><td rowspan="1" colspan="1"><bold>Head</bold></td><td rowspan="1" colspan="1"><bold>Ant.I</bold></td><td rowspan="1" colspan="1"><bold>Ant.II</bold></td><td rowspan="1" colspan="1"><bold>Ant.III</bold></td><td rowspan="1" colspan="1"><bold>Ant.IV</bold></td><td rowspan="1" colspan="1"><bold>Th.II</bold></td><td rowspan="1" colspan="1"><bold>Th.III</bold></td></tr><tr><td rowspan="1" colspan="1">1243</td><td rowspan="1" colspan="1">464</td><td rowspan="1" colspan="1">300</td><td rowspan="1" colspan="1">50</td><td rowspan="1" colspan="1">135</td><td rowspan="1" colspan="1">82</td><td rowspan="1" colspan="1">197</td><td rowspan="1" colspan="1">178</td><td rowspan="1" colspan="1">129</td></tr><tr><td rowspan="1" colspan="1"><bold>Abd.I</bold></td><td rowspan="1" colspan="1"><bold>Abd.II</bold></td><td rowspan="1" colspan="1"><bold>Abd.III</bold></td><td rowspan="1" colspan="1"><bold>Abd.IV</bold></td><td rowspan="1" colspan="1"><bold>Abd.V</bold></td><td rowspan="1" colspan="1"><bold>Abd.VI</bold></td><td rowspan="1" colspan="1"><bold>Man</bold></td><td rowspan="1" colspan="1"><bold>Dens</bold></td><td rowspan="1" colspan="1"><bold>Mucro</bold></td></tr><tr><td rowspan="1" colspan="1">111</td><td rowspan="1" colspan="1">100</td><td rowspan="1" colspan="1">129</td><td rowspan="1" colspan="1">407</td><td rowspan="1" colspan="1">89</td><td rowspan="1" colspan="1">100</td><td rowspan="1" colspan="1">264</td><td rowspan="1" colspan="1">161</td><td rowspan="1" colspan="1">68</td></tr></tbody></table></table-wrap><!--PageBreak--></tp:treatment-sec><tp:treatment-sec sec-type="Etymology"><title>Etymology.</title><p>From the name of the province “Songkhla” where this species was discovered.</p></tp:treatment-sec><tp:treatment-sec sec-type="Distribution"><title>Distribution.</title><p>Only known from the type locality.</p></tp:treatment-sec><tp:treatment-sec sec-type="Ecology"><title>Ecology.</title><p>Collected on guano in the dark zone of a cave developed in a karst covered with rainforest.</p></tp:treatment-sec><tp:treatment-sec sec-type="Discussion"><title>Discussion.</title><p>The new species is similar to <italic><tp:taxon-name>Cyphoderus javanus</tp:taxon-name></italic> Börner, 1906 and to <italic><tp:taxon-name>Cyphoderus sumatranus</tp:taxon-name></italic> Yoshii, 1987. The only detailed description of <italic><tp:taxon-name>Cyphoderus javanus</tp:taxon-name></italic> is that of <italic><tp:taxon-name>Cyphoderus borneensis</tp:taxon-name></italic> by <xref ref-type="bibr" rid="B24">Yoshii (1980</xref>, <xref ref-type="bibr" rid="B25">1987</xref>), which was synonymized with <italic><tp:taxon-name>Cyphoderus javanus</tp:taxon-name></italic> by the same author in 1992. <italic><tp:taxon-name>Cyphoderus songkhlaensis</tp:taxon-name></italic> sp. n. differs from <italic><tp:taxon-name>Cyphoderus borneensis</tp:taxon-name></italic> as described by Yoshii in the following combination of characters: the posterior face of its ventral tube with chaetae L1 and L2 ciliated but M smooth (given however as ciliated in <xref ref-type="bibr" rid="B24">Yoshii 1980</xref>) (<italic>versus</italic> L1, L2, M all ciliated chaetae), anterior mac of ventral tube serrated <italic>versus</italic> smooth, spatulate <italic>versus</italic> blunt tenent hairs, no <italic>versus</italic> a few smooth basal chaetae on manubrium and claw with two inner teeth versus one inner tooth on claw.</p><p><italic><tp:taxon-name>Cyphoderus songkhlaensis</tp:taxon-name></italic> sp. n. differs from <italic><tp:taxon-name>Cyphoderus sumatranus</tp:taxon-name></italic> by its ciliated clypeal chaetae (<italic>versus</italic> smooth in <italic><tp:taxon-name>Cyphoderus sumatranus</tp:taxon-name></italic>), the presence of one sublobal hair on outer maxillary lobe (<italic>versus</italic> none in <italic><tp:taxon-name>Cyphoderus sumatranus</tp:taxon-name></italic>) and the posterior face of its ventral tube with chaetae L1 and L2 ciliated but M smooth (<italic>versus</italic> L1, L2, M all ciliated chaetae). The new species is known from caves like <italic><tp:taxon-name>Cyphoderus sumatranus</tp:taxon-name></italic>, but <italic><tp:taxon-name>Cyphoderus javanus</tp:taxon-name></italic> has been reported from diverse habitats: termite nests, forest soil and caves.</p></tp:treatment-sec><ref-list><ref id="B13"><mixed-citation xmlns:xlink="http://www.w3.org/1999/xlink" xlink:type="simple"><person-group><name name-style="western"><surname>Fjellberg</surname><given-names>A</given-names></name></person-group> (<year>1999</year>) <article-title>The labial palp in Collembola.</article-title><source>Zoologischer Anzeiger</source><volume>237</volume>: <fpage>309</fpage>-<lpage>330</lpage>.</mixed-citation></ref><ref id="B23"><mixed-citation xmlns:xlink="http://www.w3.org/1999/xlink" xlink:type="simple"><person-group><name name-style="western"><surname>Szeptycki</surname><given-names>A</given-names></name></person-group> (<year>1979</year>) <article-title>Chaetotaxy of the Entomobryidae and its phylogenetical significance: Morphosystematic studies of Collembola. IV.</article-title><publisher-name>Polska Akademia Nauk</publisher-name>, <source>Zakład Zoologii Systematycznej i Doświadczalnej Państwowe Wydawnictwo Naukowe</source>, <publisher-loc>Warszawa, Kraków</publisher-loc>, <lpage>219</lpage> pp.</mixed-citation></ref><ref id="B4"><mixed-citation xmlns:xlink="http://www.w3.org/1999/xlink" xlink:type="simple"><person-group><name name-style="western"><surname>Chen</surname><given-names>JX</given-names></name><name name-style="western"><surname>Christiansen</surname><given-names>K</given-names></name></person-group> (<year>1993</year>) <article-title>The genus <italic>Sinella</italic> with special reference to <italic>Sinella</italic> s. s. (Collembola: Entomobryidae) of China.</article-title><source>Oriental Insects</source><volume>27</volume>: <fpage>1</fpage>-<lpage>54</lpage>. doi: <ext-link ext-link-type="uri" xlink:href="http://dx.doi.org/10.1080/00305316.1993.10432236" xlink:type="simple">10.1080/00305316.1993.10432236</ext-link></mixed-citation></ref><ref id="B6"><mixed-citation xmlns:xlink="http://www.w3.org/1999/xlink" xlink:type="simple"><person-group><name name-style="western"><surname>Christiansen</surname><given-names>K</given-names></name></person-group> (<year>1958</year>) <article-title>The Entomobryiform Male Genital Plate.</article-title><source>Proceedings of the Iowa Academy of Science</source><volume>65</volume>: <fpage>474</fpage>-<lpage>476</lpage>.</mixed-citation></ref><ref id="B24"><mixed-citation xmlns:xlink="http://www.w3.org/1999/xlink" xlink:type="simple"><person-group><name name-style="western"><surname>Yoshii</surname><given-names>R</given-names></name></person-group> (<year>1980</year>) <article-title>Cyphoderid Collembola of Sabah.</article-title><source>Contributions of the Biological Laboratory of Kyoto University</source><volume>26</volume>: <fpage>1</fpage>-<lpage>16</lpage>.</mixed-citation></ref><ref id="B25"><mixed-citation xmlns:xlink="http://www.w3.org/1999/xlink" xlink:type="simple"><person-group><name name-style="western"><surname>Yoshii</surname><given-names>R</given-names></name></person-group> (<year>1987</year>) <article-title>Notes on some Cyphoderid Collembola of the tropical Asia.</article-title><source>Contributions of the Biological Laboratory of Kyoto University</source><volume>27</volume>: <fpage>121</fpage>-<lpage>136</lpage>.</mixed-citation></ref></ref-list></tp:taxon-treatment>
