# Supplementary material for: Cyphoderus (Cyphoderidae) as a major component of collembolan cave fauna in Thailand, with description of two new species
Source: Zookeys. 2014 Jan 7;(368):1–21. doi: 10.3897/zookeys.368.6393 (PMC3904066; doi:10.3897/zookeys.368.6393)
Supplement: XML Treatment for Cyphoderus khaochakanus [file zookeys.368.6393-treatment3.xml]

<!DOCTYPE tp:taxon-treatment
  PUBLIC "-//TaxonX//DTD Taxonomic Treatment Publishing DTD v0 20100105//EN" "tax-treatment-NSO.dtd">
<tp:taxon-treatment xmlns:tp="http://www.plazi.org/taxpub"><tp:treatment-meta><mixed-citation publication-type="journal"><person-group><name><surname>Jantarit</surname><given-names>Sopark</given-names></name><name><surname>Satasook</surname><given-names>Chutamas</given-names></name><name><surname>Deharveng</surname><given-names>Louis</given-names></name></person-group><article-title><italic>Cyphoderus</italic> (Cyphoderidae) as a major component of collembolan cave fauna in Thailand, with description of two new species</article-title><source>Zookeys</source><day>7</day><month>1</month><year>2014</year><volume>2014</volume><issue>368</issue><fpage>1</fpage><lpage>21</lpage><pub-id pub-id-type="doi">10.3897/zookeys.368.6393</pub-id></mixed-citation></tp:treatment-meta><tp:nomenclature><tp:taxon-name>
                        <tp:taxon-name-part taxon-name-part-type="genus">Cyphoderus</tp:taxon-name-part>
                        <tp:taxon-name-part taxon-name-part-type="species">khaochakanus</tp:taxon-name-part>
                        <object-id xmlns:xlink="http://www.w3.org/1999/xlink" content-type="zoobank" xlink:type="simple">http://zoobank.org/D18CFF8F-3003-4937-8DB3-C7CFF0C14E6D</object-id>
                    <object-id xmlns:xlink="http://www.w3.org/1999/xlink" xlink:type="simple">http://species-id.net/wiki/Cyphoderus_khaochakanus</object-id>
                    </tp:taxon-name><tp:taxon-status xmlns:xlink="http://www.w3.org/1999/xlink" xlink:type="simple">sp. n.</tp:taxon-status><xref ref-type="fig" rid="F8">Fig. 8</xref></tp:nomenclature><tp:treatment-sec sec-type="Type locality"><title>Type locality.</title><p>Thailand: Sa Kaeo Province, Khao Chakan District, Tham Meud (Dark Cave) (<named-content xmlns:xlink="http://www.w3.org/1999/xlink" content-type="dwc:verbatimCoordinates" xlink:type="simple">13°39.541'N, 102°05.414'E</named-content>), 73 m. above sea level, dark zone in cave, pitfall traps and Berlese extraction, S. Jantarit leg, 29 July 2012 (Sample #Sakaeo-SJ.001).</p></tp:treatment-sec><tp:treatment-sec sec-type="Type material"><title>Type material.</title><p>Holotype, male adult (#PSUZC2011.SAK-001H) and 11 paratypes (1 male and 10 of unknown gender) mounted on slides. Holotype and 5 paratypes at PSU (5 slides, 5 subadults, collection #PSUZC2011.SAK-001P-005P) and 6 paratypes at MNHN (6 slides, 1 males, 5 subadults).</p></tp:treatment-sec><tp:treatment-sec sec-type="Description"><title>Description.</title><p>Habitus thick, not troglomorphic, body length about 1.3 mm excluding antennae and furca. Furca well developed, about 2.4 times shorter than body. Body color white. Eyes absent, no ocular patch. Dense cover of scales on head, body and furca (ventrally on manubrium, both sides on dens); scales present on Ant.I–II dorsally, absent on legs and ventral tube. Types of chaetae as in <italic><tp:taxon-name>Cyphoderus songkhlaensis</tp:taxon-name></italic> sp. n.</p><p><bold>Mouthparts.</bold> Outer maxillary lobe with one basal chaeta, a simple palp and one sublobal hair. Maxilla with 3-toothed capitulum and a complex of 5–6 pad-shaped lamellae not analyzed in detail. Mandible head stocky, asymmetrical with 5 (left) and 4 (right) teeth. Labial palp with 5 papillae (A–E) and 13 guards, as in <italic><tp:taxon-name>Cyphoderus songkhlaensis</tp:taxon-name></italic> sp. n.; hypostomal chaetae (H, h1, h2) present; 4 proximal chaetae. Labial basis formula m,e,l1,l2, with all chaetae smooth or indistinctly serrated, and l2 reduced to a minute but thick mic. Labral formula 4/5, 5, 4 with all chaetae smooth; two chaetae of the mid-row stronger and longer than others (similar to <italic><tp:taxon-name>Cyphoderus songkhlaensis</tp:taxon-name></italic> sp. n.); dorso-distal limit of primary granules with a deep central incision; labral edge without structure; ventro-distally, two asymmetrical combs with many teeth variously developed and two central tubules.</p><p><bold>Antennae.</bold> About 1.7 times the length of the head, segmentations I:II:III:IV as 1:3.6:2.5:4.8. Sens and sens-like chaetae present on all antennal segments, of 10 morphological types like in <italic><tp:taxon-name>Cyphoderus songkhlaensis</tp:taxon-name></italic> sp. n. (<xref ref-type="fig" rid="F3">Fig. 3A</xref>); type-3 mes rather long, apparently smooth under microscopic examination. Scales present dorsally on Ant.I and II (like <xref ref-type="fig" rid="F3">Fig. 3A11</xref>). Ant.I dorsally like <xref ref-type="fig" rid="F3">Fig. 3B</xref>, with scales and ciliated mes (type-1), except 3 basal mic (type-9); ventrally like <xref ref-type="fig" rid="F3">Fig. 3C</xref>, with various types of chaetae (types-1,2,3,5,6 and 9). Ant.II like <xref ref-type="fig" rid="F3">Fig. 3D, E</xref>, both dorsally and ventrally with numerous slender sens and chaetae (types-1,3,4,5,6,7), with scales present dorso-basally; distally, 3–4 dorso-external swollen sens of type-7 and one ventro-external pseudopore. Ant.III like <xref ref-type="fig" rid="F3">Fig. 3F, G</xref>, with various types of chaetae (1,3,4,5,6,7,9,10) not analyzed in detail; dorso-externally, AIIIO like <xref ref-type="fig" rid="F3">Fig. 3H</xref>, typical of <tp:taxon-name>Entomobryoidea</tp:taxon-name>, with sens 1 to 5 and 8 easily recognized, 2 and 3 being swollen sens of type-7; ventro-externally, one subapical pseudopore. Ant.IV like <xref ref-type="fig" rid="F3">Fig. 3I, J</xref>, devoid of apical bulb, with various types of chaetae (including all types of sens except type-10); subapical organ present dorso-externally as a short and thick rod.</p><p><bold>Dorsal chaetotaxy and pseudopores.</bold> Patterns and types of chaetae similar to those of <italic><tp:taxon-name>Cyphoderus songkhlaensis</tp:taxon-name></italic> sp. n. (<xref ref-type="fig" rid="F4">Fig. 4</xref>). Dorsal chaetotaxy and pseudopore patterns (per side) as follows: macrochaetae: 0/0,0/0,0,1,2 from head to Abd.IV (excluding the antenno-basal lines on head and the 7–8+7-8 lateral mac on Abd.IV) (<xref ref-type="fig" rid="F4">Fig. 4B</xref>). Type-5 mes: not analyzed in detail. Trichobothria: 1/0,0/0,2,3,3,0,0 from head to Abd.VI. S-chaetae (sens of types S1, S2, S3 and S4): 0/2,1/1,2,3,4,3,0 from head to Abd.VI, arranged as in <italic><tp:taxon-name>Cyphoderus songkhlaensis</tp:taxon-name></italic> sp. n. Probably more S-chaetae on Abd.IV where type-5-like mes are often difficult to separate from S4. Pseudopores: 1–2/1,1/1,1,1,1+2,0,0 from head to Abd.VI.</p><p><bold>Ventral chaetotaxy of head.</bold> 4+4 post-labial mes smooth or very finely serrated along linea ventralis, and one mic between G3 and H3 probably homologous with X (<xref ref-type="fig" rid="F2">Fig. 2</xref> in <xref ref-type="bibr" rid="B4">Chen and Christiansen 1993</xref>).</p><!--PageBreak--><p><bold>Legs.</bold> Without scales. Trochanteral organ with 18 to 30 simple, straight, smooth chaetae arranged in V-form (<xref ref-type="fig" rid="F8">Fig. 8A</xref>). Tibiotarsus chaetotaxy mostly composed of strong mes, with one thick smooth ventro-subapical chaeta on hind tibiotarsus. Each tibiotarsus with one tenent hair rather stout, apically spatulated, 3/4 to 4/5 as long as inner edge of claw; distal row of 9–10 serrated chaetae irregularly arranged on all tibiotarsi (<xref ref-type="fig" rid="F8">Fig. 8B</xref>). Claw broad, not slender, without tunica; with 2 small teeth at 12% and 25% of inner edge from the tip of the claw, a small dorsal tooth basally and a pair of inner basal teeth of unequal size, the outer one much larger than the inner one (<xref ref-type="fig" rid="F8">Fig. <!--PageBreak-->8B</xref>). Unguiculus pointed and broad, more than a half as long as claw, lanceolate, with a strong outer tooth (<xref ref-type="fig" rid="F8">Fig. 8B</xref>).</p><fig id="F8" position="float" orientation="portrait"><label>Figure 8.</label><caption><p><italic><tp:taxon-name>Cyphoderus khaochakanus</tp:taxon-name></italic> sp. n. <bold>A</bold> trochanteral organ <bold>B</bold> claw and distal part of tibiotarsus III <bold>C</bold> posterior face of the ventral tube <bold>D</bold> furca; feathered chaetae in lateral view, only one of the two vanes attached to the rachis is visible <bold>E</bold> mucro.</p></caption><graphic xmlns:xlink="http://www.w3.org/1999/xlink" xlink:href="ZooKeys-368-001-g008.jpg" position="float" orientation="portrait" xlink:type="simple"/></fig><p><bold>Ventral tube.</bold> Without scales. Anterior face with 2+2 long serrated chaetae (like <xref ref-type="fig" rid="F7">Fig. 7F</xref>). Posterior chaetae arranged typically for the genus, with all 5 proximal chaetae (L1, L2 shorter than L1, M) ciliated, accompanied by 2+2 small peg-like microchaetae, and two long smooth distal chaetae; lateral flaps each with 2 short smooth mes (<xref ref-type="fig" rid="F8">Fig. 8C</xref>).</p><p><bold>Furca.</bold> Tenaculum with 4 teeth on each branch, and a strong, densely serrated, bent uneven chaeta anteriorly (like <xref ref-type="fig" rid="F7">Fig. 7E</xref>). Furca with the same types of chaetae and scales as <italic><tp:taxon-name>Cyphoderus songkhlaensis</tp:taxon-name></italic> sp. n. (see <xref ref-type="fig" rid="F7">Figs 7A, B</xref>). Manubrium slightly shorter or as long as mucrodens. Dens about 2.3 times as long as mucro. Dorsal side of manubrium (<xref ref-type="fig" rid="F8">Fig. 8D</xref>) with 2+2 pseudopores distally, and about 32–35 mes (fallen in most cases) arranged in two longitudinal stripes, including rather flexible and strongly ciliated mes and a few lateral ones slightly stronger, more straight, feebly serrated (like <xref ref-type="fig" rid="F7">Fig. 7A</xref> type-1), and baso-laterally 2+2 short serrated mes (like <xref ref-type="fig" rid="F7">Fig. 7A</xref> type-3); ventral side covered with oval scales (like <xref ref-type="fig" rid="F7">Fig. 7B5</xref>). Dens (<xref ref-type="fig" rid="F8">Fig. 8D</xref>) elongate, dorsally with 2 rows of feathered scales (like <xref ref-type="fig" rid="F7">Fig. 7B</xref> type-1), 6 external and 5 internal, and 4 ciliated mes (like <xref ref-type="fig" rid="F7">Fig. 7A</xref> type-1) between the two rows; proximal outer part of dens with 3 chaetae, two ciliated (like <xref ref-type="fig" rid="F7">Fig. 7A</xref> type-1) and the most external one smooth (like <xref ref-type="fig" rid="F7">Fig. 7A</xref> type-2); proximal inner part of dens with 2 slightly serrated mes (like <xref ref-type="fig" rid="F7">Fig. 7A</xref> type-1) close to the dens-manubrium articulation (like <xref ref-type="fig" rid="F7">Fig. 7H</xref>); apical outer part of dens with a short serrated mes (like <xref ref-type="fig" rid="F7">Fig. 7A</xref> type-3); long dorso-distal feathered scales fallen in our specimens. Dens ventrally with oval scales (like <xref ref-type="fig" rid="F7">Fig. 7B</xref> types-4, 5), the two long distal ones fallen in our specimens. Mucro straight, elongate, bidentate apically, with an additional minute outer tooth almost at the level of the ante-apical normal tooth (<xref ref-type="fig" rid="F8">Fig. 8E</xref>).</p></tp:treatment-sec><tp:treatment-sec sec-type="Measurements"><title>Measurements.</title><p>In µm (from type specimen #PSUZC2011.SAK-001H, male).</p><table-wrap position="anchor" orientation="portrait"><table id="T2"><tbody><tr><td rowspan="1" colspan="1"><bold>Body</bold></td><td rowspan="1" colspan="1"><bold>Ant</bold></td><td rowspan="1" colspan="1"><bold>Head</bold></td><td rowspan="1" colspan="1"><bold>Ant.I</bold></td><td rowspan="1" colspan="1"><bold>Ant.II</bold></td><td rowspan="1" colspan="1"><bold>Ant.III</bold></td><td rowspan="1" colspan="1"><bold>Ant.IV</bold></td><td rowspan="1" colspan="1"><bold>Th.II</bold></td><td rowspan="1" colspan="1"><bold>Th.III</bold></td></tr><tr><td rowspan="1" colspan="1">1316</td><td rowspan="1" colspan="1">545</td><td rowspan="1" colspan="1">328</td><td rowspan="1" colspan="1">46</td><td rowspan="1" colspan="1">164</td><td rowspan="1" colspan="1">114</td><td rowspan="1" colspan="1">221</td><td rowspan="1" colspan="1">221</td><td rowspan="1" colspan="1">121</td></tr><tr><td rowspan="1" colspan="1"><bold>Abd.I</bold></td><td rowspan="1" colspan="1"><bold>Abd.II</bold></td><td rowspan="1" colspan="1"><bold>Abd.III</bold></td><td rowspan="1" colspan="1"><bold>Abd.IV</bold></td><td rowspan="1" colspan="1"><bold>Abd.V</bold></td><td rowspan="1" colspan="1"><bold>Abd.VI</bold></td><td rowspan="1" colspan="1"><bold>Man</bold></td><td rowspan="1" colspan="1"><bold>Dens</bold></td><td rowspan="1" colspan="1"><bold>Mucro</bold></td></tr><tr><td rowspan="1" colspan="1">93</td><td rowspan="1" colspan="1">86</td><td rowspan="1" colspan="1">107</td><td rowspan="1" colspan="1">528</td><td rowspan="1" colspan="1">96</td><td rowspan="1" colspan="1">64</td><td rowspan="1" colspan="1">328</td><td rowspan="1" colspan="1">243</td><td rowspan="1" colspan="1">96</td></tr></tbody></table></table-wrap><!--PageBreak--></tp:treatment-sec><tp:treatment-sec sec-type="Etymology"><title>Etymology.</title><p>From the locality “Khao Chakan” district, in SaKaeo province, where this species is found.</p></tp:treatment-sec><tp:treatment-sec sec-type="Distribution"><title>Distribution.</title><p>Only known from type locality.</p></tp:treatment-sec><tp:treatment-sec sec-type="Ecology"><title>Ecology.</title><p>Abundant on guano in the dark zone of a karstic cave.</p></tp:treatment-sec><tp:treatment-sec><!--Section generated to contain objects referenced in tp:taxon-treatment.--><fig id="F3" position="float" orientation="portrait"><label>Figure 3.</label><caption><p><italic><tp:taxon-name>Cyphoderus songkhlaensis</tp:taxon-name></italic> sp. n. continued <bold>A</bold> chaetae of antenna drawn from optical microscope, except 3* derived from SEM image <bold>B</bold> dorsal side of right Ant.I <bold>C</bold> ventral side of right Ant.I <bold>D</bold> dorsal side of right Ant.II; the apical swollen sens of type-7 are indicated by arrows <bold>E</bold> ventral side of right Ant.II with apical pseudopore <bold>F</bold> ventral side of right Ant.III with apical pseudopore <bold>G</bold> dorsal side of right Ant.III <bold>H</bold> distal organite of Ant.III <bold>I</bold> ventral side of Ant.IV <bold>J</bold> dorsal side of Ant.IV with separate view of the subapical organite (left).</p></caption><graphic xmlns:xlink="http://www.w3.org/1999/xlink" xlink:href="ZooKeys-368-001-g003.jpg" position="float" orientation="portrait" xlink:type="simple"/></fig><fig id="F4" position="float" orientation="portrait"><label>Figure 4.</label><caption><p><italic><tp:taxon-name>Cyphoderus songkhlaensis</tp:taxon-name></italic> sp. n. continued <bold>A</bold> chaetae of tergites drawn from optical microscope, except 5* derived from SEM image <bold>B</bold> chaetotaxy of tergites with types of S-chaetae S1 to S4 <bold>C</bold> trichobothrial complexes of Abd.II <bold>D</bold> trichobothrial complexes of Abd.III <bold>E</bold> anterior trichobothrial complexes of Abd.IV <bold>F</bold> tandem of chaetae on Abd.IV; the smallest is a short type-5 mes and the largest a S4 sens.</p></caption><graphic xmlns:xlink="http://www.w3.org/1999/xlink" xlink:href="ZooKeys-368-001-g004.jpg" position="float" orientation="portrait" xlink:type="simple"/></fig><fig id="F2" position="float" orientation="portrait"><label>Figure 2.</label><caption><p><italic><tp:taxon-name>Cyphoderus songkhlaensis</tp:taxon-name></italic> sp. n. <bold>A</bold> habitus <bold>B</bold> outer maxillary lobe <bold>C</bold> maxilla head and ventral complex of the labrum <bold>D</bold> mandible <bold>E</bold> labial palp: proximal chaetae and external papilla E <bold>F</bold> labrum, dorsal view <bold>G</bold> chaetotaxy of labial basis; frontal chaetae <bold>H</bold> frontal chaetae and pseudopores of head <bold>I</bold> dorsal chaetotaxy of head.</p></caption><graphic xmlns:xlink="http://www.w3.org/1999/xlink" xlink:href="ZooKeys-368-001-g002.jpg" position="float" orientation="portrait" xlink:type="simple"/></fig><fig id="F7" position="float" orientation="portrait"><label>Figure 7.</label><caption><p><italic><tp:taxon-name>Cyphoderus songkhlaensis</tp:taxon-name></italic> sp. n. continued <bold>A</bold> chaetae of furca <bold>B</bold> scales of furca <bold>C</bold> trochanteral organ <bold>D</bold> claw and distal part of tibiotarsus III <bold>E</bold> tenaculum <bold>F</bold> anterior face of the ventral tube <bold>G</bold> posterior face of the ventral tube; the peg-like setulae are indicated by arrows <bold>H</bold> furca; encircled by dotted lines are the 2+2 latero-basal mesochaetae of manubrium (<bold>a</bold>) the 3 outer basal mesochaetae of dens (<bold>b</bold>) and the 2+2 inner basal mesochaetae of dens (<bold>c</bold>) (I) mucro in lateral view (right) and in dorsal view (left) showing a third minute external tooth <bold>J</bold> female genital plate <bold>K</bold> male genital plate.</p></caption><graphic xmlns:xlink="http://www.w3.org/1999/xlink" xlink:href="ZooKeys-368-001-g007.jpg" position="float" orientation="portrait" xlink:type="simple"/></fig></tp:treatment-sec><ref-list><ref id="B4"><mixed-citation xmlns:xlink="http://www.w3.org/1999/xlink" xlink:type="simple"><person-group><name name-style="western"><surname>Chen</surname><given-names>JX</given-names></name><name name-style="western"><surname>Christiansen</surname><given-names>K</given-names></name></person-group> (<year>1993</year>) <article-title>The genus <italic>Sinella</italic> with special reference to <italic>Sinella</italic> s. s. (Collembola: Entomobryidae) of China.</article-title><source>Oriental Insects</source><volume>27</volume>: <fpage>1</fpage>-<lpage>54</lpage>. doi: <ext-link ext-link-type="uri" xlink:href="http://dx.doi.org/10.1080/00305316.1993.10432236" xlink:type="simple">10.1080/00305316.1993.10432236</ext-link></mixed-citation></ref></ref-list></tp:taxon-treatment>
